# Supplementary material for: Glutamate dehydrogenase 2 is required for virulence by facilitating fungal growth in the host hemocoel
Source: Virulence. 2025 Nov 26;16(1):2591402. doi: 10.1080/21505594.2025.2591402 (PMC12667647; doi:10.1080/21505594.2025.2591402)
Supplement: Table S2.xlsx [file KVIR_A_2591402_SM4623.xlsx]

## Sheet: Sheet1
Table S2 Two-way ANOVA results of Figure 7a.
ANOVA table	SS	DF	MS	F (DFn, DFd)	P value
Interaction	140.8	12	11.73	F (12, 40) = 10.53	P<0.0001
Ttime	373.2	4	93.3	F (4, 40) = 83.77	P<0.0001
Strain	397.4	3	132.5	F (3, 40) = 118.9	P<0.0001
Residual	44.55	40	1.114
Compare column means (main column effect)
Tukey's multiple comparisons test	Mean diff.	95.00% CI of diff.	Below threshold?	Summary	Adjusted P Value
Tw vs. WT	6.262	5.229 to 7.295	Yes	****	<0.0001
Tw vs. ΔMrGDH2	4.683	3.650 to 5.716	Yes	****	<0.0001
Tw vs. Comp	6.301	5.269 to 7.334	Yes	****	<0.0001
WT vs. ΔMrGDH2	-1.579	-2.612 to -0.5463	Yes	**	0.0011
WT vs. Comp	0.03955	-0.9934 to 1.072	No	ns	0.9996
ΔMrGDH2 vs. Comp	1.619	0.5859 to 2.652	Yes	***	0.0008
Within each row, compare columns (simple effects within rows)
Tukey's multiple comparisons test	Mean diff.	95.00% CI of diff.	Below threshold?	Summary	Adjusted P Value
0.5d
Tw vs. WT	0.8666	-1.443 to 3.176	No	ns	0.747
Tw vs. ΔMrGDH2	0.2153	-2.094 to 2.525	No	ns	0.9944
Tw vs. Comp	2.035	-0.2747 to 4.345	No	ns	0.1013
WT vs. ΔMrGDH2	-0.6513	-2.961 to 1.658	No	ns	0.8736
WT vs. Comp	1.168	-1.141 to 3.478	No	ns	0.5338
ΔMrGDH2 vs. Comp	1.82	-0.4900 to 4.129	No	ns	0.1669
1d
Tw vs. WT	3.933	1.624 to 6.243	Yes	***	0.0003
Tw vs. ΔMrGDH2	3.114	0.8040 to 5.423	Yes	**	0.0045
Tw vs. Comp	2.598	0.2888 to 4.908	Yes	*	0.0221
WT vs. ΔMrGDH2	-0.8198	-3.129 to 1.490	No	ns	0.7774
WT vs. Comp	-1.335	-3.645 to 0.9746	No	ns	0.4186
ΔMrGDH2 vs. Comp	-0.5152	-2.825 to 1.794	No	ns	0.9321
1.5d
Tw vs. WT	5.661	3.351 to 7.970	Yes	****	<0.0001
Tw vs. ΔMrGDH2	5.541	3.231 to 7.850	Yes	****	<0.0001
Tw vs. Comp	6.889	4.580 to 9.199	Yes	****	<0.0001
WT vs. ΔMrGDH2	-0.1201	-2.430 to 2.190	No	ns	0.999
WT vs. Comp	1.229	-1.081 to 3.538	No	ns	0.4912
ΔMrGDH2 vs. Comp	1.349	-0.9610 to 3.658	No	ns	0.4096
2d
Tw vs. WT	10.99	8.680 to 13.30	Yes	****	<0.0001
Tw vs. ΔMrGDH2	7.69	5.381 to 10.00	Yes	****	<0.0001
Tw vs. Comp	10.43	8.124 to 12.74	Yes	****	<0.0001
WT vs. ΔMrGDH2	-3.299	-5.609 to -0.9896	Yes	**	0.0024
WT vs. Comp	-0.5557	-2.865 to 1.754	No	ns	0.9167
ΔMrGDH2 vs. Comp	2.744	0.4339 to 5.053	Yes	*	0.0143
2.5d
Tw vs. WT	9.859	7.549 to 12.17	Yes	****	<0.0001
Tw vs. ΔMrGDH2	6.853	4.544 to 9.163	Yes	****	<0.0001
Tw vs. Comp	9.551	7.241 to 11.86	Yes	****	<0.0001
WT vs. ΔMrGDH2	-3.006	-5.315 to -0.6961	Yes	**	0.0063
WT vs. Comp	-0.3083	-2.618 to 2.001	No	ns	0.9841
ΔMrGDH2 vs. Comp	2.697	0.3878 to 5.007	Yes	*	0.0165
